# Supplementary material for: Haplotype-resolved genome assembly of ‘Manhattan’ perennial ryegrass (Lolium perenne L.) and characterization of drought responsive late embryogenesis abundant genes
Source: BMC Genomics. 2025 Nov 20;26:1125. doi: 10.1186/s12864-025-12144-1 (PMC12751607; doi:10.1186/s12864-025-12144-1)
Supplement: Supplementary file 6 — Supplementary Material 6. [file 12864_2025_12144_MOESM6_ESM.xlsx]

## Sheet: Sheet1
Supplemental Table S1. Characteristics of LEA genes identified in haplotypes 1 and 2 of Lpman.
Haplotype 1 Gene ID	LEA family	BaseMean	Log2FoldChange	FDR P value	Chromosome	Start	End	Strand	Haplotype 2 Gene ID	LEA family	BaseMean	Log2FoldChange	FDR P value	Chromosome	Start	End	Strand
--	--	--	--	--	--	--	--	--	Lpman_hap2.Chr1G5932.1	DHN	4129.21	6.5	6.95e-26	Chr1_Lpman2	46690142	46691169	+
Lpman.Chr1G5332.1	DHN	--	--	--	Chr1_Lpman1	41088030	41089093	-	Lpman_hap2.Chr1G5956.1	DHN	--	--	--	Chr1_Lpman2	46859886	46860966	+
--	--	--	--	--	--	--	--	--	Lpman_hap2.Chr1G23550.1	DHN	--	--	--	Chr1_Lpman2	232530598	232552139	-
Lpman.Chr3G15690.1	DHN	8.81	5.59	2.23e-11	Chr3_Lpman1	224930950	224931362	+	Lpman_hap2.Chr3G16073.1	DHN	49.41	6.5	3.38e-19	Chr3_Lpman2	222998669	222999911	+
Lpman.Chr4G660.1	DHN	76.21	3.99	5.2e-06	Chr4_Lpman1	8434976	8435988	+	--	--	--	--	--	--	--	--	--
Lpman.Chr4G711.1	DHN	13.25	0.76	0.653	Chr4_Lpman1	8846388	8847536	+	Lpman_hap2.Chr4G723.1	DHN	58.98	3.3	0.001	Chr4_Lpman2	9244164	9245529	+
Lpman.Chr4G716.1	DHN	445.6	0.2	0.751	Chr4_Lpman1	8867398	8867661	+	Lpman_hap2.Chr4G729.1	DHN	--	--	--	Chr4_Lpman2	9265194	9265457	+
Lpman.Chr4G8279.1	DHN	5106.86	1.85	5.42e-08	Chr4_Lpman1	111160378	111160972	-	--	--	--	--	--	--	--	--	--
Lpman.Chr4G23266.1	DHN	2443.4	6.94	2.41e-55	Chr4_Lpman1	339989552	339990412	-	Lpman_hap2.Chr4G23465.1	DHN	3388.08	6.92	2.22e-41	Chr4_Lpman2	338590621	338591576	-
Lpman.Chr5G14478.1	DHN	--	--	--	Chr5_Lpman1	213580495	213582223	+	Lpman_hap2.Chr5G14934.1	DHN	90.14	7.17	2.45e-39	Chr5_Lpman2	220074019	220074400	+
--	--	--	--	--	--	--	--	--	Lpman_hap2.Chr5G14935.1	DHN	1300.98	7.29	1.19e-47	Chr5_Lpman2	220074355	220075445	+
Lpman.Chr5G17851.1	DHN	--	--	--	Chr5_Lpman1	259590050	259596847	+	Lpman_hap2.Chr5G17912.1	DHN	--	--	--	Chr5_Lpman2	261349470	261354677	+
Lpman.Chr5G17853.1	DHN	299.38	7.73	2.19e-17	Chr5_Lpman1	259595964	259596847	+	--	--	--	--	--	--	--	--	--
Lpman.Chr6G6122.1	DHN	--	--	--	Chr6_Lpman1	87672480	87673225	+	Lpman_hap2.Chr6G6273.1	DHN	--	--	--	Chr6_Lpman2	85559890	85560636	+
Lpman.Chr6G12268.1	DHN	--	--	--	Chr6_Lpman1	189306456	189307933	-	Lpman_hap2.Chr6G14004.1	DHN	--	--	--	Chr6_Lpman2	195241132	195242491	-
Lpman.Chr6G16096.1	DHN	--	--	--	Chr6_Lpman1	247894695	247895558	+	Lpman_hap2.Chr6G18014.1	DHN	17606.6	7.28	4.72e-45	Chr6_Lpman2	256220902	256221844	+
Lpman.Chr6G16102.1	DHN	2928.91	7.07	9.69e-51	Chr6_Lpman1	247921806	247923163	+	Lpman_hap2.Chr6G18017.1	DHN	2923.2	7.06	4.1e-50	Chr6_Lpman2	256243645	256244999	+
Lpman.Chr1G7616.1	LEA_1	117.61	4.85	5.75e-31	Chr1_Lpman1	62401552	62402283	-	Lpman_hap2.Chr1G7504.1	LEA_1	230.76	5.53	1.02e-26	Chr1_Lpman2	61354312	61355207	-
Lpman.Chr5G10387.1	LEA_1	86.63	4.96	6.62e-32	Chr5_Lpman1	152806264	152807670	+	Lpman_hap2.Chr5G10932.1	LEA_1	89.32	5.3	2.96e-39	Chr5_Lpman2	163500390	163501103	+
Lpman.Chr5G10410.1	LEA_1	10.41	1.37	0.127	Chr5_Lpman1	152995335	152996140	+	Lpman_hap2.Chr5G10942.1	LEA_1	41.06	3.02	0.008	Chr5_Lpman2	163601649	163602186	+
Lpman.Chr2G22186.1	LEA_1	24.84	6.52	1.47e-16	Chr2_Lpman1	280394223	280394854	+	Lpman_hap2.Chr2G24204.1	LEA_1	24.68	6.51	1.76e-16	Chr2_Lpman2	298821898	298822534	+
Lpman.Chr2G22189.1	LEA_1	614.92	7.25	1.85e-33	Chr2_Lpman1	280479533	280480402	+	Lpman_hap2.Chr2G24208.1	LEA_1	615.06	7.24	4.11e-33	Chr2_Lpman2	298907303	298908172	+
Lpman.Chr2G22195.1	LEA_1	669.17	6.92	4e-46	Chr2_Lpman1	280561847	280562453	+	Lpman_hap2.Chr2G24212.1	LEA_1	670.09	6.92	1.74e-45	Chr2_Lpman2	298989626	298990233	+
Lpman.Chr7G298.1	LEA_1	83.66	2.44	2.59e-09	Chr7_Lpman1	4080594	4080872	-	Lpman_hap2.Chr7G286.1	LEA_1	95.56	2.43	2.23e-10	Chr7_Lpman2	4355311	4355589	-
Lpman.Chr7G302.1	LEA_1	265.62	6.93	1.49e-54	Chr7_Lpman1	4109572	4110238	-	Lpman_hap2.Chr7G290.1	LEA_1	438.95	6.85	1.76e-57	Chr7_Lpman2	4399110	4399515	-
Lpman.Chr7G309.1	LEA_1	642.16	7.49	1.46e-37	Chr7_Lpman1	4191084	4191762	+	Lpman_hap2.Chr7G296.1	LEA_1	452.45	7.52	3.35e-34	Chr7_Lpman2	4426135	4426741	+
Lpman.Chr7G310.1	LEA_1	75.99	2.8	8.27e-25	Chr7_Lpman1	4194071	4194567	+	Lpman_hap2.Chr7G297.1	LEA_1	--	--	--	Chr7_Lpman2	4429127	4429653	+
Lpman.Chr7G4905.1	LEA_1	1014.84	6.8	4.17e-27	Chr7_Lpman1	74543003	74543354	-	Lpman_hap2.Chr7G4772.1	LEA_1	1161.42	6.69	2.65e-27	Chr7_Lpman2	72390307	72390917	-
Lpman.Chr7G12871.1	LEA_1	429.35	5.12	2.25e-43	Chr7_Lpman1	203909486	203910069	+	Lpman_hap2.Chr7G12901.1	LEA_1	429.02	5.11	9.82e-43	Chr7_Lpman2	204698191	204698774	+
Lpman.Chr1G26291.1	LEA_2	--	--	--	Chr1_Lpman1	258481274	258482150	-	Lpman_hap2.Chr1G25453.1	LEA_2	--	--	--	Chr1_Lpman2	252881039	252881892	-
Lpman.Chr1G26294.1	LEA_2	296.99	2.66	0.001	Chr1_Lpman1	258546262	258547095	-	Lpman_hap2.Chr1G25454.1	LEA_2	71.12	2.22	3.39e-08	Chr1_Lpman2	252897770	252898595	-
Lpman.Chr3G7585.1	LEA_2	138.35	5.6	8.14e-48	Chr3_Lpman1	96795687	96796425	+	Lpman_hap2.Chr3G7792.1	LEA_2	657.49	5.66	1.36e-41	Chr3_Lpman2	96478454	96479172	-
Lpman.Chr3G13771.1	LEA_2	--	--	--	Chr3_Lpman1	195314623	195315170	+	Lpman_hap2.Chr3G14188.1	LEA_2	--	--	--	Chr3_Lpman2	194335743	194336283	+
Lpman.Chr4G1362.1	LEA_2	--	--	--	Chr4_Lpman1	18302743	18305779	-	Lpman_hap2.Chr4G1354.1	LEA_2	--	--	--	Chr4_Lpman2	16559666	16562287	-
Lpman.Chr4G14386.1	LEA_2	--	--	--	Chr4_Lpman1	202560921	202563157	-	Lpman_hap2.Chr4G14968.1	LEA_2	--	--	--	Chr4_Lpman2	203293359	203295615	-
Lpman.Chr3G9208.1	LEA_3	774.2	1.99	2.08e-18	Chr3_Lpman1	124325165	124325875	+	Lpman_hap2.Chr3G9905.1	LEA_3	606.33	1.97	2.18e-18	Chr3_Lpman2	124634233	124635120	-
Lpman.Chr3G9216.1	LEA_3	25.59	1.7	0.041	Chr3_Lpman1	124535158	124535936	+	Lpman_hap2.Chr3G9899.1	LEA_3	28.07	2.55	0.006	Chr3_Lpman2	124567904	124568545	-
Lpman.Chr3G9219.1	LEA_3	--	--	--	Chr3_Lpman1	124543321	124543623	+	--	--	--	--	--	--	--	--	--
Lpman.Chr5G5289.1	LEA_3	5.69	-2.35	0.000264	Chr5_Lpman1	71234269	71235128	+	Lpman_hap2.Chr5G5760.1	LEA_3	5.72	-2.36	0.000278	Chr5_Lpman2	81571248	81572107	+
Lpman.Chr1G18746.1	LEA_4	67.69	5.54	8.4e-18	Chr1_Lpman1	182476736	182477546	+	Lpman_hap2.Chr1G18439.1	LEA_4	--	--	--	Chr1_Lpman2	179756648	179757773	+
Lpman.Chr1G23920.1	LEA_4	--	--	--	Chr1_Lpman1	235347247	235348362	+	Lpman_hap2.Chr1G23460.1	LEA_4	--	--	--	Chr1_Lpman2	231653200	231654237	+
Lpman.Chr1G23936.1	LEA_4	380.68	5.95	1.09e-28	Chr1_Lpman1	235433420	235434454	+	Lpman_hap2.Chr1G23464.1	LEA_4	177.41	6.16	7.56e-48	Chr1_Lpman2	231675498	231676478	+
Lpman.Chr1G23937.1	LEA_4	10.71	6.61	5.77e-10	Chr1_Lpman1	235446289	235447217	+	--	--	--	--	--	--	--	--	--
--	--	--	--	--	--	--	--	--	Lpman_hap2.Chr1G23465.1	LEA_4	31.95	6.12	2.32e-25	Chr1_Lpman2	231699172	231700196	+
Lpman.Chr1G23938.1	LEA_4	57.16	6.46	1.92e-22	Chr1_Lpman1	235461010	235462036	+	Lpman_hap2.Chr1G23466.1	LEA_4	104.64	7.33	6.27e-33	Chr1_Lpman2	231704376	231705395	+
Lpman.Chr1G23952.1	LEA_4	--	--	--	Chr1_Lpman1	235559108	235560203	+	Lpman_hap2.Chr1G23469.1	LEA_4	--	--	--	Chr1_Lpman2	231784112	231785207	+
Lpman.Chr1G23963.1	LEA_4	--	--	--	Chr1_Lpman1	235620900	235622365	+	Lpman_hap2.Chr1G23481.1	LEA_4	--	--	--	Chr1_Lpman2	231843792	231845358	+
Lpman.Chr1G23969.1	LEA_4	429.35	6.86	4.29e-44	Chr1_Lpman1	235746947	235748277	+	Lpman_hap2.Chr1G23483.1	LEA_4	421.77	6.84	2.84e-43	Chr1_Lpman2	231978650	231979967	+
Lpman.Chr2G17134.1	LEA_4	--	--	--	Chr2_Lpman1	215780671	215782966	+	Lpman_hap2.Chr2G18928.1	LEA_4	--	--	--	Chr2_Lpman2	232212020	232214254	+
Lpman.Chr2G22851.1	LEA_4	464.19	7.69	2.48e-63	Chr2_Lpman1	289416876	289417628	+	Lpman_hap2.Chr2G24856.1	LEA_4	627.08	7.56	5.54e-65	Chr2_Lpman2	308207791	308208827	+
Lpman.Chr2G22852.1	LEA_4	53.92	7.03	1.26e-48	Chr2_Lpman1	289417770	289418081	+	--	--	--	--	--	--	--	--	--
Lpman.Chr2G22857.1	LEA_4	--	--	--	Chr2_Lpman1	289497006	289497844	+	Lpman_hap2.Chr2G24866.1	LEA_4	--	--	--	Chr2_Lpman2	308319610	308320454	+
Lpman.Chr2G22862.1	LEA_4	13.06	-1.26	0.574	Chr2_Lpman1	289513940	289516345	+	Lpman_hap2.Chr2G24868.1	LEA_4	--	--	--	Chr2_Lpman2	308336553	308338913	+
Lpman.Chr2G22867.1	LEA_4	--	--	--	Chr2_Lpman1	289542473	289543113	+	Lpman_hap2.Chr2G24871.1	LEA_4	--	--	--	Chr2_Lpman2	308353566	308354323	+
Lpman.Chr3G4858.1	LEA_4	120.79	-0.59	0.402	Chr3_Lpman1	56775478	56776120	+	Lpman_hap2.Chr3G5104.1	LEA_4	--	--	--	Chr3_Lpman2	57686321	57686963	+
Lpman.Chr3G4863.1	LEA_4	655.43	0.42	0.195	Chr3_Lpman1	56872835	56873737	-	Lpman_hap2.Chr3G5109.1	LEA_4	--	--	--	Chr3_Lpman2	57783677	57784579	-
Lpman.Chr3G9980.1	LEA_4	--	--	--	Chr3_Lpman1	135548745	135550545	+	Lpman_hap2.Chr3G10540.1	LEA_4	--	--	--	Chr3_Lpman2	133720849	133722653	+
Lpman.Chr3G15735.1	LEA_4	162.74	6.6	4.86e-34	Chr3_Lpman1	225834865	225836272	-	Lpman_hap2.Chr3G16159.1	LEA_4	164.88	6.59	1.91e-34	Chr3_Lpman2	224435890	224437295	-
--	--	--	--	--	--	--	--	--	Lpman_hap2.Chr3G17906.1	LEA_4	--	--	--	Chr3_Lpman2	248327784	248328845	-
Lpman.Chr4G13271.1	LEA_4	--	--	--	Chr4_Lpman1	184205455	184207516	+	--	--	--	--	--	--	--	--	--
Lpman.Chr4G13305.1	LEA_4	23.94	0.07	0.943	Chr4_Lpman1	184832037	184834222	+	Lpman_hap2.Chr4G13871.1	LEA_4	--	--	--	Chr4_Lpman2	185942530	185945485	+
Lpman.Chr4G19319.1	LEA_4	--	--	--	Chr4_Lpman1	282067946	282069244	+	Lpman_hap2.Chr4G19718.1	LEA_4	--	--	--	Chr4_Lpman2	283398839	283400318	+
Lpman.Chr4G24840.1	LEA_4	--	--	--	Chr4_Lpman1	364551234	364552618	+	Lpman_hap2.Chr4G25150.1	LEA_4	--	--	--	Chr4_Lpman2	362260176	362261688	+
Lpman.Chr5G369.1	LEA_4	--	--	--	Chr5_Lpman1	204496	208584	-	Lpman_hap2.Chr5G14.1	LEA_4	--	--	--	Chr5_Lpman2	201180	202163	-
Lpman.Chr5G4371.1	LEA_4	308.33	0.02	0.895	Chr5_Lpman1	57143779	57148337	+	Lpman_hap2.Chr5G4858.1	LEA_4	--	--	--	Chr5_Lpman2	68752179	68756886	+
Lpman.Chr6G7445.1	LEA_4	--	--	--	Chr6_Lpman1	110289276	110291456	+	Lpman_hap2.Chr6G7618.1	LEA_4	--	--	--	Chr6_Lpman2	108331659	108333839	+
Lpman.Chr7G20909.1	LEA_4	13.01	-0.81	0.588	Chr7_Lpman1	328199109	328199504	+	Lpman_hap2.Chr7G21649.1	LEA_4	--	--	--	Chr7_Lpman2	335476313	335476695	-
Lpman.Chr1G16813.1	LEA_5	58.11	6.37	3.03e-31	Chr1_Lpman1	162134658	162135459	-	Lpman_hap2.Chr1G16432.1	LEA_5	57.93	6.37	5.18e-31	Chr1_Lpman2	158650671	158651472	-
Lpman.Chr1G16834.1	LEA_5	--	--	--	Chr1_Lpman1	162467449	162468398	-	Lpman_hap2.Chr1G16454.1	LEA_5	--	--	--	Chr1_Lpman2	158983408	158984357	-
Lpman.Chr1G16843.1	LEA_5	48.64	7.68	4.5e-24	Chr1_Lpman1	162591023	162591406	-	Lpman_hap2.Chr1G16461.1	LEA_5	48.5	7.67	6.61e-24	Chr1_Lpman2	159105713	159106096	-
Lpman.Chr5G14461.1	LEA_6	48.83	5.26	6.55e-18	Chr5_Lpman1	213404096	213404737	+	Lpman_hap2.Chr5G14920.1	LEA_6	57.88	5.5	3.6e-25	Chr5_Lpman2	219932508	219933107	+
Lpman.Chr4G5303.1	SMP	--	--	--	Chr4_Lpman1	68833424	68834150	+	Lpman_hap2.Chr4G5384.1	SMP	--	--	--	Chr4_Lpman2	68535262	68535908	+
Lpman.Chr4G25120.1	SMP	17.91	7.11	1e-18	Chr4_Lpman1	368845501	368846717	+	Lpman_hap2.Chr4G25414.1	SMP	18.07	7.12	5.84e-19	Chr4_Lpman2	366617270	366618486	+
Lpman.Chr4G25122.1	SMP	31.93	7.95	2.38e-22	Chr4_Lpman1	368891814	368893087	+	Lpman_hap2.Chr4G25418.1	SMP	30.72	8.13	6.93e-23	Chr4_Lpman2	366674810	366675900	+
Lpman.Chr5G1687.1	SMP	5.69	4.55	9.22e-07	Chr5_Lpman1	18569419	18570466	+	Lpman_hap2.Chr5G1706.1	SMP	5.62	4.53	1.09e-06	Chr5_Lpman2	19095661	19096708	+
Lpman.Chr5G3296.1	SMP	--	--	--	Chr5_Lpman1	40480622	40481339	-	--	--	--	--	--	--	--	--	--
Lpman.Chr7G14715.1	SMP	192.64	6.78	1.52e-51	Chr7_Lpman1	233022874	233024132	-	Lpman_hap2.Chr7G14867.1	SMP	437.13	6.68	1.94e-34	Chr7_Lpman2	235075623	235076891	-
